# Supplementary material for: Dental biorhythm is associated with adolescent weight gain
Source: Commun Med (Lond). 2022 Aug 22;2:99. doi: 10.1038/s43856-022-00164-x (PMC9395425; doi:10.1038/s43856-022-00164-x)
Supplement: Supplementary file 2 — Supplementary data 1 [file 43856_2022_164_MOESM2_ESM.xlsx]

## Sheet: FIGURE 2
SUPPLEMENTAL DATA.
FIGURE 2 a - d
Ethnicity	Gender	Weight gain	Height gain	BMI gain	Lower leg length gain
		kg	cm	kg/m2	cm
NZ European	F	4.7	8.3	0.5	2.3
Pasifika/NZ European	F	4.1	7.6	-0.2	2.4
NZ European	F	4	4.6	0.8	1.4
NZ European	F	4.9	6.3	0.9	1.933
NZ European	F	4	5.6	0.8	1.867
Māori/NZ European	F	2.4	7.2	-1	2.13333
NZ European	F	3.2	6.4	0.1	2.26667
NZ European	F	7.9	9	1.3	3.03
NZ European	F	6.1	7.5	1.1	3.1
Māori/NZ European	F	8.8	10.5	1.3	3
NZ European	F	12.2	8.5	1.9	2.433
Māori/Pasifika	F	7.2	6	1.9	2.6
NZ European	F	4.9	6.4	0.8	2.4
Māori/NZ European	F	8.4	7.2	1.7	1.6
NZ European	F	5	8.4	3.2	2.9
NZ European	F	10.1	6.1	2.6	1.9
NZ European	F	11.3	6.8	3.3	1.96667
NZ European	F	10.1	10.8	2.29	2.933
NZ European	F	5.8	7.4	0.5	1.8
Swiss/Korean	F	11.7	8.3	3.4	2.8
Iranian	F	10.4	8.9	2	3.3
NZ European	F	8	5.1	2.2	1.9
NZ European	F	4.3	6.9	0.4	2.36667
Māori/NZ European	F	8.5	7.6	1.5	2.3
NZ European	F	9	6.3	2.5	2.8
NZ European	F	4.5	7.9	0.9	2.9
NZ European	F	6.6	5.9	1.2	2.3
NZ European	F	4.2	6	0.899	2.4
NZ European	F	5	6.1	0	2.56667
NZ European	F	11.4	9.4
Pasifika/Māori/NZ European	f	7.5	10.1	0.5	2.7
NZ European	M	3.5	5.9	0.5	1.8
NZ European	M	4.9	6.8	1	2.9
NZ European	M	2.3	6.2	-0.3	2
NZ European	M	3.7	5.7	0.3	1.1
NZ European	M	7.1	6	1.4	2.4
NZ European	M	6.5	7.9	1	3
NZ European	M	7.2	6.9	1.3	1.3
NZ European	M	2.4	5.7	0	1.833
NZ European	M	2.2	5.3	-0.3	2.6
NZ European/Japanese	M	5.4	5.7	0.9	2.56667
NZ European	M	3.8	5.4	0.7	2.2
NZ European	M	0.1	6.3	-1.8	1.4
Māori	M	8.1	7.4	1.3	3.2
NZ European	M	9.8	5.7	3.1	2.467
NZ European	M	7.5	6.3	1.5	2
NZ European	M	4.5	4.5	1	1.9
NZ European	M	10.2	7	2.4	2.5
NZ European	M	3.6	7.1	0.1	3.1
NZ European	M	10	8.9	2.1	4
NZ European	M	4.8	6.4	0.9	1.2
NZ European	M	6.8	6.2	1.1	2.6
NZ European	M			0.5
NZ European	M	7.4	6.6	1.7	2.56667
NZ European	M	3.5	7.2	-0.1	2.5
NZ European	M	4.9	7.1	0.8	2.4
NZ European	M	7.9	5.6	2.5	1.8
NZ European	M	6.4	5.8	1.6	2.9
