# Supplementary material for: Dental biorhythm is associated with adolescent weight gain
Source: Commun Med (Lond). 2022 Aug 22;2:99. doi: 10.1038/s43856-022-00164-x (PMC9395425; doi:10.1038/s43856-022-00164-x)
Supplement: Supplementary file 3 — Supplementary data 2 [file 43856_2022_164_MOESM3_ESM.xlsx]

## Sheet: FIGURE 3
SUPPLEMENTAL DATA.
FIGURE 3 a - d				FIGURE 3 e - f
Retzius periodicity	Weight gain	BMI change		Retzius periodicity	Starting BMI	Ending BMI
days	kg	kg/m2		days	percentile	percentile
5	4.7	0.5		5	20.2	18.3
5	3.5	0.5		5	46	45.8
5	4.9	1		5	30.8	41.1
5	4.1	-0.2		5	88.7	82.5
6	4	0.8		6	58.9	57.1
6	2.3	-0.3		6	40	22
6	3.7	0.3		6	72.3	66.3
6	4.9	0.9		6	45.6	50.2
6	4	0.8		6	19.2	22.2
6	2.4	-1		6	95	85.9
6	3.2	0.1		6	27.3	19
6	7.9	1.3		6	15.3	24.5
6	7.1	1.4		6	97.2	97.6
6	6.5	1		6	64.5	70.3
6	7.2	1.3		6	92.2	93.2
6	2.4	0		6	9.6	4.5
6	2.2	-0.3		6	78.4	63.9
6	5.4	0.9		6	94.9	93.8
6	3.8	0.7		6	75.2	74.3
6	0.1	-1.8		6	95.7	79.6
7	6.1	1.1		7	53.4	61.6
7	8.1	1.3		7	95.5	96
7	8.8	1.3		7	77.6	81.1
7	12.2	1.9		7	99.9	99.9
7	7.2	1.9		7	74.1	82.8
7	4.9	0.8		7	64.1	63.2
7	8.4	1.7		7	40.4	54.3
7	9.8	3.1		7	97.8	99.3
7	7.5	1.5		7	76	83
7	4.5	1		7	32.3	39.9
7	10.2	2.4		7	98.5	99.2
7	3.6	0.1		7	75.5	68.5
8	10	2.1		8	36.3	64.3
8	5	3.2		8	87.9	82.5
8	10.1	2.6		8	52.5	77.3
8	11.3	3.3		8	95.4	98.2
8	10.1	2.29		8	80	90.2
8	5.8	0.5		8	53.1	47.3
8	11.7	3.4		8	19.8	64.5
8	10.4	2		8	98.2	98.7
8	8	2.2		8	94.5	97
8	4.3	0.4		8	50.6	43.3
8	4.8	0.9		8	36.2	44.2
8	6.8	1.1		8	98.8	98.7
8		0.5		8	62.4	63
8	7.4	1.7		8	90.3	95.1
8	3.5	-0.1		8	57.5	43.1
9	4.9	0.8
9	8.5	1.5
9	9	2.5
9	4.5	0.9
9	6.6	1.2
9	4.2	0.899
9	5	0
9	7.9	2.5
10	11.4
10	7.5	0.5
10	6.4	1.6
