# Supplementary material for: Dental biorhythm is associated with adolescent weight gain
Source: Commun Med (Lond). 2022 Aug 22;2:99. doi: 10.1038/s43856-022-00164-x (PMC9395425; doi:10.1038/s43856-022-00164-x)
Supplement: Supplementary file 4 — Supplementary data 3 [file 43856_2022_164_MOESM4_ESM.xlsx]

## Sheet: FIGURE 4
SUPPLEMENTAL DATA.
Figure 4 a - f
Retzius periodicity	Average weight	Weight kg	Weight kg	Weight kg	Weight kg	Weight kg	Weight kg	Weight kg	Weight kg	Weight kg	Weight kg
days	kg	Sept 2019	Oct	Nov	Dec	Feb	June	Jule	Aug	Sept	Oct 2020
5	30.1111	28.6	28.7	28.9	28.7	30.1	30.2	30.2	31.9	31.8	32.1
5	30.52	28.5	28.5	28.5	28.6	28.9	32	32.1	32.4	32.5	33.2
5	44.7778	43.3	43.3	43	43	43.1		47.7	46.1	46.1	47.4
5	31.85	29.6	30.3	29.8	29.6	31.2	33.6	33	33.3	33.6	34.5
6	33.82	31.2	31.5	32.5	32.4	32.5	34.5	35.9	36.2	35.4	36.1
6	37.07	35.8	36	35.7	35.9	36	37.7	38.4	38.1	39	38.1
6	45.2	42.2	42.2	42.2	42.6	43.4	47.5	47.6	47.8	47.2	49.3
6	37.2875	36	36.7	36.3	35.9	36.4	37.8	39.5			39.7
6	46.1333	43.7	44.8	44.9	45	46.1	46.1	47.1	46.6		50.9
6	31.15	29.6	30.5	30.3	30.3	30.9	31.7	32.2	31.8	32.2	32
6	49.7	49.3	49.8	49.3	49.9	52	50	49	49.5	48.8	49.4
6	37.02	34.8	35.5	35.7	36	36.2	38.4	37.3	38.6	38.9	38.8
6	36.4889	33.1	34	33.4	34.4		36.3	38.6	38.3	39.3	41
6	29.84	27.8	28.5	28.4	28	30	30.3	30.8	31.3	31.5	31.8
6	48.73	46.4	48.4	49.1	47.6	48.1	50.4	49.9	49.3	49.3	48.8
6	39.86	36.3	37.1	37.8	37.6	38.8	40.6	42.9	42.7	42	42.8
6	32.8778	31.4	31.6	31.8	32.1	34.4	33.2	33		33.8	34.6
6	36.9778	35.6	36.7	36.9	36.5	38.1	36.4	37.2		37.6	37.8
6	42.6444	41.2	40.6	40.9	40.4	41.2	43.7	44		45.2	46.6
6	31.4111	30.1	30.8	29.8	30		31.4	31.9	32	32.8	33.9
6	37.3333	35.6		35.6	36.2			37.8	38.3	37.6
7	39.1444	35.2	36.4	36.8	37.9		39.1	40.3	42.4	41.8	42.4
7	52.67	47.2	48.2	47.3	47.3	52	56.2	57.7	57.1	56.7	57
7	49.67	46.3	47.5	48.9	48	48.9	50	49.7	51.4	51.6	54.4
7	47.2	43.8	44.8		43.9	45.1	47.6		50.1	51	51.3
7	72.025	68.3		65	67	66	75.2	76.6	77.6		80.5
7	42.68	32.7	33	33.4	34.1	35.1	35.4				37.6
7	47.07	38.2	39.1	39.8	39.6	39.1	45.5	45.9	46	46.6	47
7	37.61	41.4	42.8	43.8	43.7	45.1	51.9	51.2	50.2	50.8	49.8
7	39.52	35.8	37	36.2	35.6	36.1	38.4	38.6	39.4	38.7	40.3
7	52.175	46.9	48.6	48.9	50.3		54.1	55.5	56		57.1
7	35.21	33	33.5	33.8	34.1	34.9	35.2	35.9	36.4	36.2	39.1
7	34.4778	33.1	33.5	33	33.4	33.7	35.4	35.9		35.6	36.7
8	53.87	48.4	50.6	50.5	50.4	49.6	56.1	57.6	57.2	58.6	59.7
8	37.49	32.5	33.8	34.8	34.6	35.1	39.1	39.7	40.9	41.8	42.6
8	33.14	30.7	30.9	31.6	31.8	32.7	33.9	34.6	34.7	35	35.5
8	44.225	40.5	41.5	40.9	41.4	41.7	48.4	48.8			50.6
8	37.2	34.4	34.9	35	35.3	35.6	37.4	38.6	39.4	41.2	40.2
8	49.6	46.7	46.9	47.2	47.1	50	52	53.4			53.5
8	41.9889	37.3	38.4	39.2	39.5	39.4	44.6		45.3	46.9	47.3
8	39.3444	36.3	37.2		37.6	38.3	40.2	41	41.2	41	41.3
8	47.8375	43.2	43.2	42.6	43.7			50.9	52.5	53	53.6
8	33.5571	31.8		31.9	32.2	34	35.3	34.4	35.3
8	46.6222	43.1	44.2	44.6	44.1	44.2	48.8	49.3		50.2	51.1
8	41.0444	38.2	38.1	38.3	38.9	38.9	43.1	43.8		44.5	45.6
8	35.92	33.8	34.6	34.3	34.9	35.8	36.3	37.4	37.4	37.4	37.3
8	35.47	33.5	33.9	34.1	33	35.6	35.8	36	37.3	37.7	37.8
8	36.5778	32.6	32.6	33.6	33.3	33.4	38.5	40.1	40.8		44.3
8	61.2571			59	59	59	59.2	62.3	63.7	62.4	63.2
9	36.4889	33.1	34	33.4	34.4		36.3	38.6	38.3	39.3	41
9	38.3778	35	34.6	35	35.3	35.6		41.2	42.1	42.6	44
9	46.6375	45	45	45.4	45.3	45.5	48.2	49.2			49.5
9	50.1571	46.5	47.4	47.2	47.1		53.4	54.5			55
9	43.16	39.9	40.4	40.3	40.8	41	45.1	46.3	46.3	45	46.5
9	29.47	27.8	27.8	27.6	28	28.2	30.3	30.7	31	31.3	32
9	33.2	31.2	31.3	32	32	32.4	34.2	34.6		35	36.1
9	44.64	42.8	42.4	42	41.3	41.1	45.7	47.9	47.7	47.7	47.8
10	47.1556	41.4	43.2	43.4	43.5	44.2		51.3	52.2	52.4	52.8
10	48.43	44.2	46	45.9	47.1	48	49.5	51.2	50.7	50	51.7
10	39.56	36.6	38	38	37.1	38.4	41	40.5	41	42	43
