# Supplementary material for: Dental biorhythm is associated with adolescent weight gain
Source: Commun Med (Lond). 2022 Aug 22;2:99. doi: 10.1038/s43856-022-00164-x (PMC9395425; doi:10.1038/s43856-022-00164-x)
Supplement: Supplementary file 5 — Supplementary data 4 [file 43856_2022_164_MOESM5_ESM.xlsx]

## Sheet: FIGURE 5
SUPPLEMENTAL DATA.
FIGURE 5 a - b.				FIGURE 5 c - f						FIGURE 5 g - h
GENDER	RP			GENDER	RP	WEIGHT GAIN	BMI GAIN	BMI GAIN REFLECTED		Gender	RP	Average weight
F	5			F	6	2.4	-1	1		F	6	33.82
F	5			F	6	3.2	0.1	2.1		F	6	37.2875
F	6			F	6	4	0.8	2.8		F	6	46.1333
F	6			F	6	4	0.8	2.8		f	6	31.15
F	6			F	6	4.9	0.9	2.9		F	6	32.8778
F	6			F	6	7.2	1.3	3.3		f	6	31.4111
F	6			F	6	7.9	1.3	3.3		F	7	39.1444
f	6			F	7	4.5	1	3		F	7	72.025
F	6			F	7	6.1	1.1	3.1		F	7	42.68
F	7			f	7	7.5	1.5	3.5		F	7	47.07
F	7			F	7	8.4	1.7	3.7		f	7	37.61
F	7			F	7	8.8	1.3	3.3		F	7	34.4778
F	7			F	7	12.2	1.9	3.9		F	8	53.87
F	7			F	8	4.3	0.4	2.4		F	8	37.49
F	7			F	8	5	3.2	5.2		F	8	37.2
f	7			F	8	5.8	0.5	2.5		F	8	41.9889
F	8			F	8	8	2.2	4.2		F	8	39.3444
F	8			F	8	10.1	2.6	4.6		F	8	47.8375
F	8			F	8	10.1	2.29	4.29		F	8	33.5571
F	8			F	8	10.4	2	4		F	8	41.0444
F	8			F	8	11.3	3.3	5.3		F	8	35.92
F	8			F	8	11.7	3.4	5.4		F	8	36.5778
F	8			F	9	4.2	0.899	2.899		F	9	36.4889
F	8			F	9	5	0	2		F	9	46.6375
F	8			F	9	6.6	1.2	3.2		F	9	50.1571
f	8			F	9	8.5	1.5	3.5		F	9	29.47
F	9			F	9	9	2.5	4.5		F	9	44.64
F	9			M	6	0.1	-1.8	0.2		M	6	45.2
F	9			M	6	2.2	-0.3	1.7		M	6	49.7
F	9			M	6	2.3	-0.3	1.7		M	6	37.02
F	9			M	6	2.4	0	2		M	6	36.4889
F	9			M	6	3.7	0.3	2.3		M	6	29.84
F	10			M	6	3.8	0.7	2.7		M	6	48.73
F	10			M	6	5.4	0.9	2.9		M	6	39.86
M	5			M	6	6.5	1	3		M	6	36.9778
M	5			M	6	7.1	1.4	3.4		M	6	42.6444
M	6			M	7	3.6	0.1	2.1		M	6	37.3333
M	6			M	7	4.9	0.8	2.8		M	7	52.67
M	6			M	7	7.2	1.9	3.9		M	7	49.67
M	6			M	7	8.1	1.3	3.3		M	7	47.2
M	6			M	7	9.8	3.1	5.1		M	7	39.52
M	6			M	7	10.2	2.4	4.4		M	7	52.175
M	6			M	8	3.5	-0.1	1.9		M	7	35.21
M	6			M	8	4.8	0.9	2.9		M	8	33.14
M	6			M	8	6.8	1.1	3.1		M	8	44.225
M	6			M	8	7.4	1.7	3.7		M	8	49.6
M	7			M	8	10	2.1	4.1		M	8	46.6222
M	7			M	9	4.5	0.9	2.9		M	8	61.2571
M	7			M	9	4.9	0.8	2.8		M	9	38.3778
M	7			M	9	7.9	2.5	4.5		M	9	43.16
M	7									M	9	33.2
M	7
M	8
M	8
M	8
M	8
M	8
M	8
M	9
M	9
M	10
